# Supplementary material for: Effects of sodium–glucose cotransporter 2 inhibitors in patients with cancer and diabetes mellitus: a systematic review and meta-analysis
Source: Eur Heart J Cardiovasc Pharmacother. 2025 Apr 25;11(4):343–52. doi: 10.1093/ehjcvp/pvaf028 (PMC12231130; doi:10.1093/ehjcvp/pvaf028)
Supplement: pvaf028_Supplementary_Data [file pvaf028_supplementary_data.zip]

Archive with 2 entries (2 files):
- Supplementary Files.docx
- Supplementary Table 2.docx
